# Supplementary material for: Causal associations between pediatric asthma and united airways disease: a two-sample Mendelian randomization analysis
Source: Front Med (Lausanne). 2024 Jun 10;11:1369695. doi: 10.3389/fmed.2024.1369695 (PMC11196945; doi:10.3389/fmed.2024.1369695)
Supplement: Supplementary file 2 [file Data_Sheet_2.xlsx]

## Sheet: Sheet1
chr.exposure	pos.exposure	beta.exposure	se.exposure	pval.exposure	samplesize.exposure	id.exposure	SNP	effect_allele.exposure	other_allele.exposure	eaf.exposure	exposure	mr_keep.exposure	pval_origin.exposure	data_source.exposure	R2	F
1	198666232	-0.0852	0.0136	4.07399e-10	438843	ebi-a-GCST90018895	rs2296618	G	A	0.140225	Pediatric asthma || id:ebi-a-GCST90018895	TRUE	reported	igd	8.94238e-05	39.2464
1	152179152	0.1696	0.0219	9.53894e-15	438843	ebi-a-GCST90018895	rs12123821	T	C	0.0462844	Pediatric asthma || id:ebi-a-GCST90018895	TRUE	reported	igd	0.000136645	59.9738
1	198618104	-0.0829	0.0146	1.30701e-08	438843	ebi-a-GCST90018895	rs35320232	T	C	0.109789	Pediatric asthma || id:ebi-a-GCST90018895	TRUE	reported	igd	7.34619e-05	32.2405
2	8474075	-0.0643	0.0099	7.40628e-11	438843	ebi-a-GCST90018895	rs2561999	G	A	0.352678	Pediatric asthma || id:ebi-a-GCST90018895	TRUE	reported	igd	9.61171e-05	42.1842
2	111913056	0.0944	0.0157	1.88899e-09	438843	ebi-a-GCST90018895	rs13405741	C	T	0.0723854	Pediatric asthma || id:ebi-a-GCST90018895	TRUE	reported	igd	8.23758e-05	36.1529
2	102936159	-0.1647	0.0136	1.18114e-33	438843	ebi-a-GCST90018895	rs72823641	A	T	0.10539	Pediatric asthma || id:ebi-a-GCST90018895	TRUE	reported	igd	0.000334084	146.659
2	242698640	-0.105	0.0107	6.90876e-23	438843	ebi-a-GCST90018895	rs34290285	A	G	0.223455	Pediatric asthma || id:ebi-a-GCST90018895	TRUE	reported	igd	0.000219385	96.2962
3	33044339	0.0522	0.0093	1.98399e-08	438843	ebi-a-GCST90018895	rs9828592	C	T	0.43236	Pediatric asthma || id:ebi-a-GCST90018895	TRUE	reported	igd	7.17852e-05	31.5045
3	188133336	0.0513	0.0093	3.33603e-08	438843	ebi-a-GCST90018895	rs60946162	T	C	0.430749	Pediatric asthma || id:ebi-a-GCST90018895	TRUE	reported	igd	6.93313e-05	30.4275
3	93874454	-0.0543	0.0096	1.33999e-08	438843	ebi-a-GCST90018895	rs10934957	C	G	0.570674	Pediatric asthma || id:ebi-a-GCST90018895	TRUE	reported	igd	7.28981e-05	31.993
4	38798648	-0.0717	0.0113	1.963e-10	438843	ebi-a-GCST90018895	rs5743618	A	C	0.420245	Pediatric asthma || id:ebi-a-GCST90018895	TRUE	reported	igd	9.17344e-05	40.2605
4	123229132	-0.0659	0.0099	2.68906e-11	438843	ebi-a-GCST90018895	rs7688384	T	C	0.32492	Pediatric asthma || id:ebi-a-GCST90018895	TRUE	reported	igd	0.00010096	44.3097
5	131996445	-0.0965	0.0117	1.97879e-16	438843	ebi-a-GCST90018895	rs1295685	G	A	0.758647	Pediatric asthma || id:ebi-a-GCST90018895	TRUE	reported	igd	0.000154991	68.0269
5	110162262	0.0741	0.013	1.242e-08	438843	ebi-a-GCST90018895	rs4099209	G	T	0.181486	Pediatric asthma || id:ebi-a-GCST90018895	TRUE	reported	igd	7.40301e-05	32.4899
5	110404999	0.0923	0.0097	2.03704e-21	438843	ebi-a-GCST90018895	rs10455025	C	A	0.264008	Pediatric asthma || id:ebi-a-GCST90018895	TRUE	reported	igd	0.000206282	90.5436
6	32210355	-0.1039	0.0117	4.7852e-19	438843	ebi-a-GCST90018895	rs3134935	C	T	0.274251	Pediatric asthma || id:ebi-a-GCST90018895	TRUE	reported	igd	0.000179669	78.8601
6	90983850	-0.0907	0.0098	1.516e-20	438843	ebi-a-GCST90018895	rs905671	T	A	0.251002	Pediatric asthma || id:ebi-a-GCST90018895	TRUE	reported	igd	0.00019515	85.6565
6	32615551	0.1628	0.0096	3.05774e-64	438843	ebi-a-GCST90018895	rs17843580	G	A	0.572354	Pediatric asthma || id:ebi-a-GCST90018895	TRUE	reported	igd	0.000654896	287.584
6	32453936	0.0818	0.0103	1.71199e-15	438843	ebi-a-GCST90018895	rs112062732	C	T	0.368388	Pediatric asthma || id:ebi-a-GCST90018895	TRUE	reported	igd	0.000143701	63.0711
8	81287175	-0.0571	0.0096	3.2e-09	438843	ebi-a-GCST90018895	rs13263709	C	T	0.591308	Pediatric asthma || id:ebi-a-GCST90018895	TRUE	reported	igd	8.06094e-05	35.3776
9	6209697	-0.1173	0.0107	9.40589e-28	438843	ebi-a-GCST90018895	rs992969	G	A	0.810057	Pediatric asthma || id:ebi-a-GCST90018895	TRUE	reported	igd	0.000273779	120.178
9	5850375	0.061	0.0106	8.20503e-09	438843	ebi-a-GCST90018895	rs58029167	G	A	0.370616	Pediatric asthma || id:ebi-a-GCST90018895	TRUE	reported	igd	7.54581e-05	33.1166
10	9062856	0.1046	0.0094	7.80728e-29	438843	ebi-a-GCST90018895	rs2197415	G	T	0.652079	Pediatric asthma || id:ebi-a-GCST90018895	TRUE	reported	igd	0.000282082	123.824
11	128131266	-0.0655	0.0113	6.12999e-09	438843	ebi-a-GCST90018895	rs1940377	A	G	0.211575	Pediatric asthma || id:ebi-a-GCST90018895	TRUE	reported	igd	7.65567e-05	33.5988
11	76293726	0.0894	0.0093	7.97627e-22	438843	ebi-a-GCST90018895	rs7936312	T	G	0.464431	Pediatric asthma || id:ebi-a-GCST90018895	TRUE	reported	igd	0.000210527	92.4075
12	56427808	0.0602	0.0097	5.97599e-10	438843	ebi-a-GCST90018895	rs1702877	T	C	0.296621	Pediatric asthma || id:ebi-a-GCST90018895	TRUE	reported	igd	8.77611e-05	38.5166
12	57493727	-0.109	0.0153	9.86052e-13	438843	ebi-a-GCST90018895	rs3024971	G	T	0.0774174	Pediatric asthma || id:ebi-a-GCST90018895	TRUE	reported	igd	0.000115641	50.7538
13	99987706	0.067	0.0101	3.6241e-11	438843	ebi-a-GCST90018895	rs927989	C	G	0.6306	Pediatric asthma || id:ebi-a-GCST90018895	TRUE	reported	igd	0.000100266	44.0053
13	74039935	0.1068	0.0188	1.359e-08	438843	ebi-a-GCST90018895	rs981625	G	C	0.0550024	Pediatric asthma || id:ebi-a-GCST90018895	TRUE	reported	igd	7.35336e-05	32.2719
14	68728425	0.0606	0.0104	5.33396e-09	438843	ebi-a-GCST90018895	rs28498223	T	C	0.218762	Pediatric asthma || id:ebi-a-GCST90018895	TRUE	reported	igd	7.73634e-05	33.9529
15	67441750	0.1122	0.0109	8.34834e-25	438843	ebi-a-GCST90018895	rs72743461	A	C	0.188197	Pediatric asthma || id:ebi-a-GCST90018895	TRUE	reported	igd	0.00024139	105.957
16	11213021	-0.087	0.0108	8.86952e-16	438843	ebi-a-GCST90018895	rs35441874	A	T	0.199514	Pediatric asthma || id:ebi-a-GCST90018895	TRUE	reported	igd	0.000147849	64.8917
16	27364806	0.0708	0.0097	2.5229e-13	438843	ebi-a-GCST90018895	rs3024619	A	G	0.402026	Pediatric asthma || id:ebi-a-GCST90018895	TRUE	reported	igd	0.000121384	53.2747
17	38068514	0.088	0.0092	1.35488e-21	438843	ebi-a-GCST90018895	rs1011082	C	T	0.543323	Pediatric asthma || id:ebi-a-GCST90018895	TRUE	reported	igd	0.000208444	91.493
17	47468011	-0.0583	0.0094	5.01603e-10	438843	ebi-a-GCST90018895	rs2671654	G	A	0.356478	Pediatric asthma || id:ebi-a-GCST90018895	TRUE	reported	igd	8.76464e-05	38.4662
19	33726578	-0.1088	0.0187	5.76196e-09	438843	ebi-a-GCST90018895	rs117710327	A	C	0.062614	Pediatric asthma || id:ebi-a-GCST90018895	TRUE	reported	igd	7.71315e-05	33.8511
21	36423991	0.0867	0.0133	5.98136e-11	438843	ebi-a-GCST90018895	rs17227210	T	C	0.143698	Pediatric asthma || id:ebi-a-GCST90018895	TRUE	reported	igd	9.68241e-05	42.4945
22	41797547	-0.0675	0.0113	2.44698e-09	438843	ebi-a-GCST90018895	rs132901	T	C	0.829652	Pediatric asthma || id:ebi-a-GCST90018895	TRUE	reported	igd	8.13029e-05	35.682
